# Supplementary material for: Transmission of methicillin-resistant Staphylococcus aureus in long-term care facilities and their related healthcare networks
Source: Genome Med. 2016 Oct 3;8:102. doi: 10.1186/s13073-016-0353-5 (PMC5048656; doi:10.1186/s13073-016-0353-5)
Supplement: Additional file 1: — Isolates and associated metadata included in this study. (XLSX 47 kb) [file 13073_2016_353_MOESM1_ESM.xlsx]

## Sheet: Supplementary_table_1
Additional File 1: Isolates and associated metadata included in study
Number	Isolate name	MLST	SCCmec	Study	Location	Source	Isolated from	Month / Year	ERA number
1	ES1_50A	22	IVh	Galway	Home	Enviroment	Old Common Chair	8/2011	ERR599791
2	ES1_51A	22	IVh	Galway	Home	Enviroment	Old day-care chair	8/2011	ERR599794
3	ES1_52A	22	IVh	Galway	Home	Enviroment	Old day-care- door exiting toilet	8/2011	ERR599795
4	ES1_57A	45	untypeable SCCmec (ccrC-postive)	Galway	Home	Enviroment	Old Locker	8/2011	ERR599792
5	ES1_57B	45	untypeable SCCmec (ccrC-postive)	Galway	Home	Enviroment	Old Bedframe	8/2011	ERR599793
6	ES2_53A	22	IVh	Galway	Home	Enviroment	Common Table (Prior to commissioning)	8/2011	ERR599787
7	ES2_53B	22	IVh	Galway	Home	Enviroment	Common Floor (Prior to commissiong)	8/2011	ERR599965
8	GUH18A	22	IVh	Galway	Galway University Hospital	Human	Blood	10/2012	ERR599904
9	GUH18B	22	IVh	Galway	Galway University Hospital	Human	Blood	2/2013	ERR599915
10	GUH18C	22	IVh	Galway	Galway University Hospital	Human	Blood	6/2013	ERR599926
11	ES3_53A	22	IVh	Galway	Home	Enviroment	New Common Chair	11/2011	ERR599966
12	ES3_54A	22	IVh	Galway	Home	Enviroment	Door exiting Day Care	11/2011	ERR599790
13	ES3_55A	22	IVh	Galway	Home	Enviroment	New day-care door exiting toilet	11/2011	ERR599803
14	ES3_57C	22	IVh	Galway	Home	Enviroment	New Bedroom Door	11/2011	ERR599802
15	GUH19A	22	IVh	Galway	Galway University Hospital	Human	Blood	10/2012	ERR599905
16	ES3_53D	22	IVh	Galway	Home	Enviroment	Common Chair	11/2011	ERR599788
17	ES3_56A	22	IVh	Galway	Home	Enviroment	New Bedfarme	11/2011	ERR599800
18	ES3_56B	45	untypeable SCCmec (ccrC-postive)	Galway	Home	Enviroment	New Locker	11/2011	ERR599801
19	ES3_57D	22	IVh	Galway	Home	Enviroment	Bedframe	11/2011	ERR599789
20	GR01A	22	IVh	Galway	Home	Human	Nasal Swab	7/2012	ERR599938
21	GR02A	22	IVh	Galway	Home	Human	Nasal Swab	7/2012	ERR599939
22	GR03A	22	unsubtypeable-IV	Galway	Home	Human	Nasal Swab	7/2012	ERR599940
23	GR05A	22	IVh	Galway	Home	Human	Nasal Swab	7/2012	ERR599942
24	GR06A	22	IVa	Galway	Home	Human	Nasal Swab	7/2012	ERR599943
25	GR04A	22	IVh	Galway	Home	Human	Nasal Swab	7/2012	ERR599941
26	GR07A	5	IVc	Galway	Home	Human	Nasal Swab	8/2012	ERR599944
27	GUH20	45	IVb	Galway	Galway University Hospital	Human	Blood	11/2012	ERR599906
28	GUH21	88	IVa	Galway	Galway University Hospital	Human	Wound suface swab	11/2012	ERR599955
29	GUH23	CC5 (SLV)	II	Galway	Galway University Hospital	Human	Blood	12/2012	ERR599956
30	GUH24	22	IVh	Galway	Galway University Hospital	Human	Infected deep tissue/pus/fluid	12/2012	ERR599907
31	GR08A	22	IVh	Galway	Home	Human	Nasal Swab	10/2012	ERR599945
32	GR10A	22	IVh	Galway	Home	Human	Nasal Swab	10/2012	ERR599946
33	GR11A	22	IVh	Galway	Home	Human	Nasal Swab	10/2012	ERR599947
34	GR09A	22	IVh	Galway	Home	Human	Nasal Swab	10/2012	ERR599958
35	GR12A	22	IVa	Galway	Home	Human	Nasal Swab	10/2012	ERR599766
36	GR01B	22	IVh	Galway	Home	Human	Nasal Swab	10/2012	ERR599767
37	GR03B	22	unsubtypeable-IV	Galway	Home	Human	Nasal Swab	10/2012	ERR599768
38	GR04B	22	IVh	Galway	Home	Human	Nasal Swab	10/2012	ERR599769
39	GUH25	22	IVh	Galway	Galway University Hospital	Human	Blood	1/2013	ERR599908
40	GUH26A	22	IVh	Galway	Galway University Hospital	Human	Blood	1/2013	ERR599909
41	GUH26B	22	IVh	Galway	Galway University Hospital	Human	Blood	1/2013	ERR599912
42	GR05B	22	unsubtypeable-IV	Galway	Home	Human	Nasal Swab	10/2012	ERR599770
43	GUH26C	22	IVh	Galway	Galway University Hospital	Human	Blood	2/2013	ERR599916
44	GUH26D	22	IVh	Galway	Galway University Hospital	Human	Infected deep tissue/pus/fluid	2/2013	ERR599917
45	GUH27A	22	IVh	Galway	Galway University Hospital	Human	Blood	1/2013	ERR599910
46	GUH28A	1	IVa	Galway	Galway University Hospital	Human	Infected deep tissue/pus/fluid	1/2013	ERR599911
47	GUH29A	8	IVa	Galway	Galway University Hospital	Human	Skin surface swab	1/2013	ERR599913
48	GUH30A	CC22 (SLV)	IVh	Galway	Galway University Hospital	Human	Infected deep tissue/pus/fluid	2/2013	ERR599914
49	GUH31A	22	IVh	Galway	Galway University Hospital	Human	Wound suface swab	2/2013	ERR599918
50	GR13A	5	IVc	Galway	Home	Human	Nasal Swab	1/2013	ERR599771
51	GR12B	22	IVa	Galway	Home	Human	Nasal Swab	1/2013	ERR599774
52	GUH32A	8	IVa	Galway	Galway University Hospital	Human	Infected deep tissue/pus/fluid	3/2013	ERR599919
53	GR14A	5	II	Galway	Home	Human	Nasal Swab	1/2013	ERR599959
54	GUH33A	22	IVc	Galway	Galway University Hospital	Human	Infected deep tissue/pus/fluid	3/2013	ERR599920
55	GR02B	22	IVh	Galway	Home	Human	Nasal Swab	1/2013	ERR599772
56	GR03C	22	IV	Galway	Home	Human	Nasal Swab	1/2013	ERR599773
57	GR05C	22	IV	Galway	Home	Human	Nasal Swab	1/2013	ERR708269
58	GR06B	22	IVa	Galway	Home	Human	Nasal Swab	1/2013	ERR599775
59	GUH34A	5	IVc	Galway	Galway University Hospital	Human	Infected deep tissue/pus/fluid	3/2013	ERR599921
60	GUH35A	22	IVh	Galway	Galway University Hospital	Human	Blood	3/2013	ERR599922
61	GUH36A	22	IVh	Galway	Galway University Hospital	Human	Blood	4/2013	ERR599923
62	GUH37A	22	IVh	Galway	Galway University Hospital	Human	Blood	5/2013	ERR599924
63	GUH37B	22	IVh	Galway	Galway University Hospital	Human	Blood	5/2013	ERR599957
64	GUH38A	22	IVh	Galway	Galway University Hospital	Human	Blood	6/2013	ERR599925
65	GUH39A	22	IVh	Galway	Galway University Hospital	Human	Blood	6/2013	ERR599927
66	GUH40A	779	untypeable SCCmec	Galway	Galway University Hospital	Human	Skin surface swab	8/2013	ERR599928
67	GUH41A	22	IVh	Galway	Galway University Hospital	Human	Blood	8/2013	ERR599929
68	GR15A	22	IVh	Galway	Home	Human	Nasal Swab	5/2013	ERR599776
69	GR11B	22	IVh	Galway	Home	Human	Nasal Swab	5/2013	ERR599779
70	GR14B	5	II	Galway	Home	Human	Nasal Swab	5/2013	ERR599960
71	GR16A	22	IVa	Galway	Home	Human	Nasal Swab	5/2013	ERR599777
72	GR17A	22	IVh	Galway	Home	Human	Nasal Swab	5/2013	ERR599778
73	GR02C	22	IVh	Galway	Home	Human	Nasal Swab	5/2013	ERR599780
74	GR05D	22	IV	Galway	Home	Human	Nasal Swab	5/2013	ERR599781
75	GUH42A	779	untypeable SCCmec	Galway	Galway University Hospital	Human	Skin surface swab	8/2013	ERR599930
76	GUH43A	22	IVh	Galway	Galway University Hospital	Human	Blood	8/2013	ERR599931
77	GUH44A	779	untypeable SCCmec	Galway	Galway University Hospital	Human	Skin surface swab	8/2013	ERR599932
78	GUH45A	779	untypeable SCCmec	Galway	Galway University Hospital	Human	Infected deep tissue/pus/fluid	8/2013	ERR599933
79	GR13B	5	IVc	Galway	Home	Human	Nasal Swab	8/2013	ERR599782
80	GR14C	5	II	Galway	Home	Human	Nasal Swab	8/2013	ERR599962
81	GR15B	22	IVh	Galway	Home	Human	Nasal Swab	8/2013	ERR599783
82	GR06C	22	IVh	Galway	Home	Human	Nasal Swab	8/2013	ERR599961
83	GUH46A	22	IVh	Galway	Galway University Hospital	Human	Blood	10/2011	ERR599934
84	GUH47A	22	IVh	Galway	Galway University Hospital	Human	Blood	11/2011	ERR599935
85	ES4_10A	45	untypeable SCCmec (ccrC-postive)	Galway	Home	Enviroment	Handle beside shower	8/2013	ERR599963
86	ES4_11A	22	IVh	Galway	Home	Enviroment	Bedframe	8/2013	ERR599786
87	ES4_11B	22	IVh	Galway	Home	Enviroment	Door handle entering ensuite	8/2013	ERR599798
88	ES4_15A	22	IVh	Galway	Home	Enviroment	Door Exiting bedroom	8/2013	ERR599785
89	ES4_15B	22	IVh	Galway	Home	Enviroment	Bed-side Locker	8/2013	ERR599797
90	GUH48A	22	IVh	Galway	Galway University Hospital	Human	Blood	11/2011	ERR599936
91	GUH49A	22	IVh	Galway	Galway University Hospital	Human	Blood	11/2011	ERR599937
92	ES4_56C	22	unsubtypeable-IV	Galway	Home	Enviroment	Floor in ensuite	8/2013	ERR599784
93	ES4_58A	45	untypeable SCCmec (ccrC-postive)	Galway	Home	Enviroment	Door Exiting Toilet Common Area	8/2013	ERR599964
94	ES4_58B	45	untypeable SCCmec (ccrC-postive)	Galway	Home	Enviroment	Toilet flusher- Common Area	8/2013	ERR599796
95	ES4_58C	22	IVh	Galway	Home	Enviroment	Toilet seat Common Area	8/2013	ERR599799
96	CR02-A	22	IVh	Cambridge	Home	Human	Multisite swab	3/2014	ERR780180
97	CR02-B	22	IVh	Cambridge	Home	Human	Multisite swab	3/2014	ERR780181
98	CR02-C	22	IVh	Cambridge	Home	Human	Multisite swab	4/2014	ERR780183
99	CR02-D	22	IVh	Cambridge	Home	Human	Multisite swab	4/2014	ERR780185
100	CR02-E	22	IVh	Cambridge	Home	Human	Multisite swab	4/2014	ERR780188
101	CR02-F	22	IVh	Cambridge	Home	Human	Multisite swab	5/2014	ERR780190
102	CR02-G	22	IVh	Cambridge	Home	Human	Multisite swab	5/2014	ERR780192
103	CR02-H	22	IVh	Cambridge	Home	Human	Multisite swab	5/2014	ERR780246
104	CR02-I	22	IVh	Cambridge	Home	Human	Multisite swab	5/2014	ERR780195
105	CR02-J	22	IVh	Cambridge	Home	Human	Multisite swab	5/2014	ERR780197
106	CR02-K	22	IVh	Cambridge	Home	Human	Multisite swab	6/2014	ERR780199
107	CR02-L	22	IVh	Cambridge	Home	Human	Multisite swab	6/2014	ERR780202
108	CR02-M	22	IVh	Cambridge	Home	Human	Multisite swab	6/2014	ERR780206
109	CR02-N	22	IVh	Cambridge	Home	Human	Multisite swab	6/2014	ERR780209
110	CR02-O	22	IVh	Cambridge	Home	Human	Multisite swab	4/2014	ERR780213
111	CR02-P	22	IVh	Cambridge	Home	Human	Multisite swab	7/2014	ERR780216
112	CR02-Q	22	IVh	Cambridge	Home	Human	Multisite swab	7/2014	ERR780220
113	CR02-R	22	IVh	Cambridge	Home	Human	Multisite swab	7/2014	ERR780226
114	CR02-S	22	IVh	Cambridge	Home	Human	Multisite swab	8/2014	ERR780230
115	CR02-T	22	IVh	Cambridge	Home	Human	Multisite swab	8/2014	ERR780236
116	CR02-U	22	IVh	Cambridge	Home	Human	Multisite swab	8/2014	ERR780248
117	CR02-V	22	IVh	Cambridge	Home	Human	Multisite swab	9/2014	ERR780240
118	CR02-W	22	IVh	Cambridge	Home	Human	Multisite swab	9/2014	ERR780242
119	CR02-X	22	IVh	Cambridge	Home	Human	Multisite swab	9/2014	ERR780244
120	CR06-A	22	IVh	Cambridge	Home	Human	Multisite swab	7/2014	ERR780224
121	CR15-A	22	IVh	Cambridge	Home	Human	Multisite swab	6/2014	ERR780203
122	CR15-B	22	IVh	Cambridge	Home	Human	Multisite swab	6/2014	ERR780210
123	CR15-C	22	IVh	Cambridge	Home	Human	Multisite swab	7/2014	ERR780215
124	CR15-D	22	IVh	Cambridge	Home	Human	Multisite swab	7/2014	ERR780218
125	CR15-E	22	IVh	Cambridge	Home	Human	Multisite swab	7/2014	ERR780223
126	CR15-F	22	IVh	Cambridge	Home	Human	Multisite swab	8/2014	ERR780237
127	CR31-A	22	IVh	Cambridge	Home	Human	Multisite swab	4/2014	ERR780182
128	CR31-B	22	IVh	Cambridge	Home	Human	Multisite swab	4/2014	ERR780184
129	CR31-C	22	IVh	Cambridge	Home	Human	Multisite swab	4/2014	ERR780186
130	CR31-D	22	IVh	Cambridge	Home	Human	Multisite swab	4/2014	ERR780187
131	CR31-E	22	IVh	Cambridge	Home	Human	Multisite swab	4/2014	ERR780189
132	CR31-F	22	IVh	Cambridge	Home	Human	Multisite swab	5/2014	ERR780191
133	CR31-G	22	IVh	Cambridge	Home	Human	Multisite swab	5/2014	ERR780193
134	CR31-H	22	IVh	Cambridge	Home	Human	Multisite swab	5/2014	ERR780194
135	CR31-I	22	IVh	Cambridge	Home	Human	Multisite swab	5/2014	ERR780196
136	CR31-J	22	IVh	Cambridge	Home	Human	Multisite swab	6/2012	ERR780198
137	CR31-K	22	IVh	Cambridge	Home	Human	Multisite swab	6/2014	ERR780201
138	CR31-L	22	IVh	Cambridge	Home	Human	Multisite swab	6/2014	ERR780204
139	CR31-M	22	IVh	Cambridge	Home	Human	Multisite swab	6/2014	ERR780207
140	CR31-N	22	IVh	Cambridge	Home	Human	Multisite swab	4/2014	ERR780212
141	CR31-O	22	IVh	Cambridge	Home	Human	Multisite swab	7/2014	ERR780214
142	CR31-P	22	IVh	Cambridge	Home	Human	Multisite swab	7/2014	ERR780217
143	CR31-Q	22	IVh	Cambridge	Home	Human	Multisite swab	7/2014	ERR780222
144	CR31-R	22	IVh	Cambridge	Home	Human	Multisite swab	7/2014	ERR780225
145	CR31-S	22	IVh	Cambridge	Home	Human	Multisite swab	8/2014	ERR780228
146	CR31-T	22	IVh	Cambridge	Home	Human	Multisite swab	8/2014	ERR780232
147	CR31-U	22	IVh	Cambridge	Home	Human	Multisite swab	8/2014	ERR780235
148	CR31-V	22	IVh	Cambridge	Home	Human	Multisite swab	8/2014	ERR780247
149	CR31-W	22	IVh	Cambridge	Home	Human	Multisite swab	9/2014	ERR780239
150	CR31-X	22	IVh	Cambridge	Home	Human	Multisite swab	9/2014	ERR780250
151	CR31-Y	22	IVh	Cambridge	Home	Human	Multisite swab	9/2014	ERR780243
152	CR42-A	22	IVh	Cambridge	Home	Human	Multisite swab	6/2014	ERR780200
153	CR42-B	22	IVh	Cambridge	Home	Human	Multisite swab	6/2014	ERR780208
154	CR42-C	22	IVh	Cambridge	Home	Human	Multisite swab	7/2014	ERR780211
155	CR42-D	22	IVh	Cambridge	Home	Human	Multisite swab	7/2014	ERR780221
156	CR42-E	22	IVh	Cambridge	Home	Human	Multisite swab	8/2014	ERR780227
157	CR42-F	22	IVh	Cambridge	Home	Human	Multisite swab	8/2014	ERR780231
158	CR42-G	22	IVh	Cambridge	Home	Human	Multisite swab	8/2014	ERR780234
159	CR42-H	22	IVh	Cambridge	Home	Human	Multisite swab	8/2014	ERR780238
160	CR42-I	22	IVh	Cambridge	Home	Human	Multisite swab	9/2014	ERR780249
161	CR43-A	22	IVh	Cambridge	Home	Human	Multisite swab	7/2014	ERR780219
162	CR43-B	22	IVh	Cambridge	Home	Human	Multisite swab	8/2014	ERR780229
163	CR43-C	22	IVh	Cambridge	Home	Human	Multisite swab	8/2014	ERR780233
164	CR43-D	22	IVh	Cambridge	Home	Human	Multisite swab	9/2014	ERR780241
165	CR43-E	22	IVh	Cambridge	Home	Human	Multisite swab	9/2014	ERR780245
166	P1070-GP-A	22	IVh	Cambridge	General practioner, Huntingdon	Human	SACRAL surface swab (clinical)	9/2012	ERR714738
167	P1345-CUH-A	22	IVh	Cambridge	Cambridge University Hospitals	Human	Multisite swab	3/2013	ERR737352
168	P33-CUH-A	22	IVh	Cambridge	Cambridge University Hospitals	Human	Multisite swab	9/2012	ERR715250
169	P33-HIN-C	22	IVh	Cambridge	Hinchingbrooke Hospital	Human	Multisite swab	9/2012	ERR736956
170	P33-HIN-D	22	IVh	Cambridge	Hinchingbrooke Hospital	Human	Multisite swab	9/2012	ERR714889
171	P33-HIN-A	22	IVh	Cambridge	Hinchingbrooke Hospital	Human	PERIANAL surface swab (clinical)	8/2012	ERR702054
172	P33-HIN-B	22	IVh	Cambridge	Hinchingbrooke Hospital	Human	Multisite swab	8/2012	ERR736957
173	P422-CUH-A	22	IVh	Cambridge	Cambridge University Hospitals	Human	Multisite swab	7/2012	ERR737386
174	P428-CUH-A	22	IVh	Cambridge	Cambridge University Hospitals	Human	Multisite swab	7/2012	ERR737400
175	P506-CUH-A	22	IVh	Cambridge	Cambridge University Hospitals	Human	Multisite swab	8/2012	ERR701908
176	P506-CUH-B	22	IVh	Cambridge	Cambridge University Hospitals	Human	Multisite swab	2/2013	ERR737565
177	P506-CUH-C	22	IVh	Cambridge	Cambridge University Hospitals	Human	Multisite swab	2/2013	ERR737596
178	P524-GP-A	22	IVh	Cambridge	General practioner	Human	THROAT (clinical)	8/2012	ERR701971
179	P581-CUH-A	22	IVh	Cambridge	Cambridge University Hospitals	Human	Multisite swab	9/2012	ERR714932
180	P728-HIN-A	22	IVh	Cambridge	Hinchingbrooke Hospital	Human	Multisite swab	10/2012	ERR715033
181	P909-CUH-A	22	IVh	Cambridge	Cambridge University Hospitals	Human	Multisite swab	12/2012	ERR737051
